# Supplementary material for: Interspecies Chromosome Mapping in Caprimulgiformes, Piciformes, Suliformes, and Trogoniformes (Aves): Cytogenomic Insight into Microchromosome Organization and Karyotype Evolution in Birds
Source: Cells. 2021 Apr 7;10(4):826. doi: 10.3390/cells10040826 (PMC8067558; doi:10.3390/cells10040826)
Supplement: Supplementary file 1 [file cells-10-00826-s001.zip]

Archive with 3 entries (3 files):
- Figure S1.docx
- Table S1-BACs ID.xlsx
- Table S2.docx
