# Supplementary material for: Interspecies Chromosome Mapping in Caprimulgiformes, Piciformes, Suliformes, and Trogoniformes (Aves): Cytogenomic Insight into Microchromosome Organization and Karyotype Evolution in Birds
Source: Cells. 2021 Apr 7;10(4):826. doi: 10.3390/cells10040826 (PMC8067558; doi:10.3390/cells10040826)
Supplement: Supplementary file 1 [file cells-10-00826-s001.zip › Table S1-BACs ID.xlsx]

## Sheet: BACsID
Reference					Reference					Reference				Reference				Reference				Reference					Reference					Reference					Reference					Reference					Reference
[Present stuy]					[Present stuy]					[Present study]				[Present stuy]				[Present study]				[27]					[16]					[16]					[16]					[16,25]					[23,47]
Phalacrocorax brasilianus					Hydropsalis torquata					Pteroglossus inscriptus				Ramphastos tucanus tucanus				Trogon surrucura surrucura				Crotophaga ani (CAN)					Struthio camelus (SCA)					Melopsittacus undulatus (MUN)					Falco cherrug (FCH)					F. peregrinus (FPE)					C. livia (CLI)
BACid	GGAchr	PBRChr	Orientation		BACid	GGAchr	HTOChr	Orientation		BACid	GGAchr	PINChr		BACid	GGAchr	RTUChr		BACid	GGAchr	TSUChr		BAC ID	GGA chr	CAN chr	Orientation		BAC ID	GGA chr	SCA chr	Orientation		BAC ID	GGA chr	MUN chr	Orientation		BAC ID	GGA chr	FCH chr	Orientation		BAC	GGA	FCH CHR	Orientation		BAC	GGA	CLI CHR
CH261-89C18	1	1	1		CH261-89C18	1	5	1		CH261-154H1	11	micro		CH261-154H1	11	micro		CH261-154H1	11	13		TGMCBA-206D5	1	1	12		CH261-89C18	1	1	1		TGMCBA-206D5	1	6	2		TGMCBA-206D5	1	5	2		TGMCBA-206D5	1	6	2		CH261-89C18	1	1
CH261-98G4	1	1	3		CH261-118M1	1	2	1		CH261-121N21	11	micro		CH261-121N21	11	micro		CH261-121N21	11	13		CH261-89G23	1	1	11		TGMCBA-206D5	1	1	2		CH261-89G23	1	6	3		CH261-89G23	1	5	1		CH261-89G23	1	6	1		TGMCBA-206D5	1	1
CH261-169N6	2	2	1		CH261-18J16	1	2	2		CH261-60P3	12	micro		CH261-60P3	12	micro		CH261-60P3	12	14		CH261-119K2	1	1	10		CH261-89G23	1	1	3		CH261-119K2	1	6	4		CH261-119K2	1	5	4		CH261-119K2	1	6	4		CH261-89G23	1	1
CH261-44D16	2	2	2		CH261-29N14	1	2	3		CH261-4M5	12	micro		CH261-4M5	12	micro		CH261-4M5	12	14		CH261-120J2	1	1	9		CH261-119K2	1	1	4		CH261-25P18	1	6	1		CH261-120J2	1	5	3		CH261-120J2	1	6	3		CH261-119K2	1	1
TGMCBA-295P5	3	3	1		CH261-9B17	1	2	4		TGMCBA-321B13	13	micro		TGMCBA-321B13	13	micro		TGMCBA-321B13	13	15		CH261-125F1	1	1	7		CH261-120J2	1	1	5		TGMCBA-146O14	1	3	1		CH261-36B5	1	5	6		CH261-36B5	1	6	6		CH261-36B5	1	1
CH261-169K18	3	3	2		CH261-168O17	1	2	5		CH261-115I12	13	micro		CH261-115I12	13	micro		CH261-115I12	13	15		TGMCBA-146O14	1	1	6		CH261-36B5	1	1	6		CH261-9B17	1	3	2		CH261-25P18	1	5	5		CH261-25P18	1	6	5		CH261-25P18	1	1
CH261-83E1	4	4A	1		CH261-83O13	1	2	6		CH261-122H14	14	micro		CH261-122H14	14	micro		CH261-122H14	14	16		CH261-118M1	1	1	8		CH261-25P18	1	1	7		CH261-168O17	1	3	3		TGMCBA-146O14	1	3	11		TGMCBA-146O14	1	4	11		TGMCBA-146O14	1	1
CH261-89P6	4	4	1		CH261-107E2	1	2	7		CH261-69D20	14	micro		CH261-69D20	14	micro		CH261-69D20	14	16		CH261-29N14	1	1	5		CH261-125F1	1	1	8		CH261-83O13	1	3	4		CH261-118M1	1	3	10		CH261-118M1	1	4	10		CH261-118M1	1	1
CH261-49B22	5	5	1		CH261-184E5	1	2	8		CH261-90P23	15	micro		CH261-90P23	15	micro		CH261-90P23	15	17		CH261-9B17	1	1	4		TGMCBA-146O14	1	1	9		CH261-107E2	1	3	5		TGMCBA-204O4	1	3	8		TGMCBA-204O4	1	4	8		TGMCBA-204O4	1	1
CH261-78F13	5	10	1		CH261-98G4	1	2	9		TGMCBA-266G23	15	micro		TGMCBA-266G23	15	micro		TGMCBA-266G23	15	17		CH261-83O13	1	1	3		CH261-118M1	1	1	10		CH261-58K12	1	3	6		CH261-29N14	1	3	9		CH261-29N14	1	4	9		CH261-18J16	1	1
TGMCBA-382J4	6	9	1		CH261-169N6	2	7	2		TGMCBA-375I5	17	micro		TGMCBA-375I5	17	micro		TGMCBA-375I5	17	19		CH261-107E2	1	1	2		TGMCBA-204O4	1	1	11		CH261-98G4	1	3	7		CH261-9B17	1	3	7		CH261-9B17	1	4	7		CH261-29N14	1	1
CH261-49F3	6	11	1		CH261-177K1	2	7	1		CH261-42P16	17	micro		CH261-42P16	17	micro		CH261-42P16	17	19		CH261-58K12	1	1	1		CH261-18J16	1	1	12		CH261-192C19	2	1	8		CH261-168O17	1	3	6		CH261-168O17	1	4	6		CH261-9B17	1	1
CH261-56K7	7	5	2		CH261-44D16	2	3	1		CH261-60N6	18	micro		CH261-60N6	18	micro		CH261-60N6	18	20		CH261-169N6	2	2	11		CH261-29N14	1	1	13		CH261-169N6	2	1	7		CH261-83O13	1	3	5		CH261-83O13	1	4	5		CH261-168O17	1	1
CH261-180H18	7	5	3		TGMCBA-295P5	3	1	1		CH261-72B18	18	micro		CH261-72B18	18	micro		CH261-72B18	18	20		CH261-172N3	2	2	10		CH261-9B17	1	1	14		CH261-172N3	2	1	6		CH261-107E2	1	3	4		CH261-107E2	1	4	4		CH261-83O13	1	1
CH261-107D8	8	6	3		CH261-169K18	3	1	2		CH261-10F1	19	micro		CH261-10F1	19	micro		CH261-10F1	19	21		CH261-177K1	2	2	9		CH261-168O17	1	1	15		CH261-177K1	2	1	5		CH261-58K12	1	3	3		CH261-58K12	1	4	3		CH261-107E2	1	1
TGMCBA-252A4	8	6	4		CH261-83E1	4	4A	1		CH261-50H12	19	micro		CH261-50H12	19	micro		CH261-50H12	19	21		CH261-186J5	2	2	8		CH261-83O13	1	1	16		CH261-186J5	2	1	4		CH261-184E5	1	3	2		CH261-184E5	1	4	2		CH261-58K12	1	1
CH261-183N19	9	7	3		CH261-89P6	4	4	1		TGMCBA-250E3	20	micro		TGMCBA-250E3	20	micro		TGMCBA-250E3	20	22		CH261-123O22	2	2	7		CH261-107E2	1	1	17		CH261-40G6	2	1	3		CH261-98G4	1	3	1		CH261-98G4	1	4	1		CH261-184E5	1	1
CH261-187M16	9	7	4		CH261-49B22	5	12	1		TGMCBA-341F20	20	micro		TGMCBA-341F20	20	micro		TGMCBA-341F20	20	22		TGMCBA-340P4	2	2	6		CH261-58K12	1	1	18		CH261-50C15	2	1	1		CH261-169N6	2	4	7		CH261-169N6	2	5	7		CH261-98G4	1	1
CH261-115G24	10	7	2		CH261-78F13	5	10	1		CH261-83I20	21	micro		CH261-83I20	21	micro		CH261-83I20	21	23		TGMCBA-78C11	2	2	5		CH261-98G4	1	1	19		CH261-123O22	2	1	2		CH261-172N3	2	4	6		CH261-172N3	2	5	6		CH261-192C19	2	2
CH261-71G18	10	7	1		TGMCBA-382J4	6	6	3		CH261-122K8	21	micro		CH261-122K8	21	micro		CH261-122K8	21	23		CH261-169E4	2	2	4		CH261-192C19	2	2	1		TGMCBA-340P4	2	1	9		CH261-177K1	2	4	5		CH261-177K1	2	5	5		CH261-169N6	2	2
CH261-121N21	11	8	2		CH261-49F3	6	6	4		CH261-40J9	22	micro		CH261-40J9	22	micro		CH261-40J9	22	24		CH261-1J20	2	2	3		CH261-169N6	2	2	2		TGMCBA-78C11	2	1	10		CH261-186J5	2	4	4		CH261-186J5	2	5	4		CH261-172N3	2	2
CH261-154H1	11	8	1		CH261-56K7	7	11	1		CH261-18G17	22	micro		CH261-18G17	22	micro		CH261-18G17	22	24		CH261-44D16	2	2	2		CH261-172N3	2	2	3		CH261-169E4	2	1	11		CH261-40G6	2	4	3		CH261-40G6	2	5	3		CH261-177K1	2	2
CH261-60P3	12	6	2		CH261-180H18	7	11	2		CH261-191G17	23	micro		CH261-191G17	23	micro		CH261-191G17	23	25		CH261-44H14	2	2	1		CH261-177K1	2	2	4		CH261-1J20	2	1	12		CH261-50C15	2	4	2		CH261-50C15	2	5	2		CH261-186J5	2	2
CH261-4M5	12	6	1		CH261-107D8	8	9	3		CH261-90K11	23	micro		CH261-90K11	23	micro		CH261-90K11	23	25		TGMCBA-295P5	3	3	4		CH261-186J5	2	2	5		CH261-44D16	2	1	13		CH261-123O22	2	4	1		CH261-123O22	2	5	1		CH261-40G6	2	2
CH261-115I12	13	8	3		TGMCBA-252A4	8	9	4		CH261-103F4	24	micro		CH261-103F4	24	micro		CH261-103F4	24	26		CH261-18I9	3	3	5		CH261-40G6	2	2	6		CH261-44H14	2	1	14		TGMCBA-340P4	2	2	7		TGMCBA-340P4	2	3	7		CH261-50C15	2	2
TGMCBA-321B13	13	8	4		CH261-183N19	9	8	2		CH261-65O4	24	micro		CH261-65O4	24	micro		CH261-65O4	24	26		CH261-130M12	3	3	3		CH261-50C15	2	2	7		CH261-115J5	3	2	13		TGMCBA-78C11	2	2	6		TGMCBA-78C11	2	3	6		TGMCBA-340P4	2	2
CH261-122H14	14	12			CH261-187M16	9	8	1		CH261-59C21	25	micro		CH261-59C21	25	micro		CH261-59C21	25	No data		CH261-160I6	3	3	2		CH261-123O22	2	2	8		TGMCBA-295P5	3	2	11		CH261-169E4	2	2	5		CH261-169E4	2	3	5		CH261-1M4	2	2
CH261-69D20	14	12			CH261-115G24	10	6	2		CH261-127K7	25	micro		CH261-127K7	25	micro		CH261-127K7	25	No data		CH261-97P20	3	3	1		TGMCBA-340P4	2	2	9		CH261-18I9	3	2	12		CH261-1J20	2	2	4		CH261-1J20	2	3	4		TGMCBA-78C11	2	2
CH261-90P23	15	13			CH261-71G18	10	6	1		CH261-186M13	26	micro		CH261-186M13	26	micro		CH261-186M13	26	28		CH261-17B14	3	3	6		TGMCBA-78C11	2	2	10		CH261-130M12	3	2	1		CH261-44D16	2	2	3		CH261-44D16	2	3	3		CH261-169E4	2	2
TGMCBA-266G23	15	13			CH261-121N21	11	13			CH261-170L23	26	micro		CH261-170L23	26	micro		CH261-170L23	26	28		TGMCBA-250J17	3	3	7		CH261-169E4	2	2	11		CH261-160I6	3	2	2		CH261-44H14	2	2	2		CH261-44H14	2	3	2		CH261-1J20	2	2
TGMCBA-375I5	17	15			CH261-154H1	11	13			CH261-66M16	27	micro		CH261-66M16	27	micro		CH261-66M16	27	29		CH261-169K18	3	3	8		CH261-1J20	2	2	13		CH261-97P20	3	2	5		CH261-17J16	2	2	1		CH261-17J16	2	3	1		CH261-44D16	2	2
CH261-42P16	17	15			CH261-60P3	12	14			CH261-28L10	27	micro		CH261-28L10	27	micro		CH261-28L10	27	29		CH261-83E1	4	9	1		CH261-44D16	2	2	12		CH261-17B14	3	2	6		CH261-115J5	3	12	1		CH261-115J5	3	11	1		CH261-44H14	2	2
CH261-60N6	18	16			CH261-4M5	12	14			CH261-72A10	28	micro		CH261-72A10	28	micro		CH261-72A10	28	30		CH261-111A15	4	9	2		CH261-44H14	2	2	14		TGMCBA-250J17	3	2	7		CH261-18I9	3	12	2		CH261-18I9	3	11	2		CH261-115J5	3	3
CH261-72B18	18	16			CH261-115I12	13	8	3		CH261-64A15	28	micro		CH261-64A15	28	micro		CH261-64A15	28	30		CH261-18C6	4	12	1		CH261-17J16	2	2	15		CH261-169K18	3	2	8		CH261-130M12	3	12	4		CH261-130M12	3	11	4		TGMCBA-295P5	3	3
CH261-10F1	19	17			TGMCBA-321B13	13	8	4														CH261-185L11	4	7	1		CH261-115J5	3	3	2		TGMCBA-64D9	3	2	10		CH261-160I6	3	12	3		CH261-160I6	3	11	3		CH261-18I9	3	3
CH261-50H12	19	17			CH261-122H14	14	9	1														CH261-85H10	4	6	2		TGMCBA-295P5	3	3	11		CH261-120H23	3	2	9		CH261-97P20	3	6	1		CH261-97P20	3	7	1		CH261-130M12	3	3
TGMCBA-250E3	20	18			CH261-69D20	14	9	2														CH261-89P6	4	6	1		CH261-18I9	3	3	1		TGMCBA-330J11	4	5	6		CH261-17B14	3	6	3		CH261-17B14	3	7	3		CH261-160I6	3	3
TGMCBA-341F20	20	18			CH261-90P23	15	15															CH261-49B22	5	4	1		CH261-130M12	3	3	3		CH261-83E1	4	5	5		TGMCBA-250J17	3	6	6		TGMCBA-250J17	3	7	6		CH261-97P20	3	3
CH261-83I20	21	19			TGMCBA-266G23	15	15															CH261-122F8	5	5	1		CH261-160I6	3	3	4		CH261-71L6	4	5	4		CH261-169K18	3	6	5		CH261-169K18	3	7	5		CH261-17B14	3	3
CH261-122K8	21	19			TGMCBA-375I5	17	17															CH261-78F13	5	14	1		CH261-97P20	3	3	5		TGMCBA-280M7	4	5	3		TGMCBA-64D9	3	6	4		TGMCBA-64D9	3	7	4		TGMCBA-250J17	3	3
CH261-40J9	22	20			CH261-42P16	17	17															CH261-161B22	5	5	2		CH261-17B14	3	3	6		CH261-111A15	4	5	2		CH261-120H23	3	6	2		CH261-120H23	3	7	2		CH261-169K18	3	3
CH261-18G17	22	20			CH261-60N6	18	18															TGMCBA-382J4	6	4	1		TGMCBA-250J17	3	3	7		TGMCBA-200G5	4	5	1		TGMCBA-330J11	4	14	3		TGMCBA-330J11	4	13	3		TGMCBA-64D9	3	3
CH261-191G17	23	21			CH261-72B18	18	18															CH261-49F3	6	11	3		CH261-169K18	3	3	8		CH261-18C6	4	7	2		CH261-83E1	4	14	4		CH261-83E1	4	13	4		CH261-120H23	3	3
CH261-90K11	23	21			CH261-10F1	19	19															CH261-56K7	7	6	1		TGMCBA-64D9	3	3	9		CH261-93H1	4	7	3		TGMCBA-280M7	4	14	5		TGMCBA-280M7	4	13	5		TGMCBA-330J11	4	4p
CH261-103F4	24	22			CH261-50H12	19	19															CH261-180H18	7	6	2		CH261-120H23	3	3	10		CH261-185L11	4	7	4		TGMCBA-220A5	4	14	1		TGMCBA-220A5	4	13	1		CH261-83E1	4	4p
CH261-65O4	24	22			TGMCBA-250E3	20	20															CH261-107D8	8	8	1		TGMCBA-330J11	4	4a	4		CH261-85H10	4	7	5		CH261-111A15	4	14	2		CH261-111A15	4	13	2		CH261-71L6	4	4p
CH261-59C21	25	23			TGMCBA-341F20	20	20															TGMCBA-252A4	8	15	2		CH261-83E1	4	4a	3		CH261-89P6	4	7	6		CH261-18C6	4	1	1		CH261-18C6	4	2	1		TGMCBA-280M7	4	4p
CH261-127K7	25	23			CH261-83I20	21	21															CH261-183N19	9	13	1		CH261-71L6	4	4a	2		TGMCBA-216A16	4	7	7		CH261-93H1	4	1	5		CH261-93H1	4	2	2		TGMCBA-220A5	4	4p
CH261-170L23	26	24			CH261-122K8	21	21															CH261-187M16	9	13	2		TGMCBA-280M7	4	4a	1		CH261-49B22	5	8	5		CH261-185L11	4	1	4		CH261-185L11	4	2	4		CH261-111A15	4	4p
TGMCBA-97D20	26	24			CH261-40J9	22	22															CH261-115G24	10	10	1		CH261-111A15	4	4a	5		CH261-122F8	5	4	4		TGMCBA-104H6	4	1	2		TGMCBA-104H6	4	2	5		TGMCBA-200G5	4	4p
CH261-66M16	27	25			CH261-18G17	22	22															CH261-71G18	10	10	2		TGMCBA-200G5	4	4a	6		TGMCBA-145C6	5	8	4		CH261-85H10	4	1	6		CH261-85H10	4	2	6		CH261-18C6	4	4
CH261-28L10	27	25			CH261-191G17	23	23															CH261-121N21	11	8	1		CH261-18C6	4	4	3		CH261-78F13	5	4	6		CH261-89P6	4	1	3		CH261-89P6	4	2	3		CH261-93H1	4	4
CH261-64A15	28	26			CH261-90K11	23	23															CH261-154H1	11	8	2		CH261-93H1	4	4	2		CH261-2I23	5	4	5		TGMCBA-216A16	4	1	7		TGMCBA-216A16	4	2	7		TGMCBA-104H6	4	4
CH261-72A10	28	26			CH261-103F4	24	24															CH261-60P3	12	9	4		CH261-185L11	4	4	4		TGMCBA-382J4	6	4	3		CH261-49B22	5	10	2		CH261-49B22	5	9	2		CH261-85H10	4	4
					CH261-65O4	24	24															CH261-4M5	12	9	3		TGMCBA-104H6	4	4	1		CH261-49F3	6	4	1		CH261-122F8	5	10	1		CH261-122F8	5	9	1		CH261-89P6	4	4
					CH261-59C21	25	25															CH261-115I12	13	12	1		CH261-85H10	4	4	5		CH261-56K7	7	8	1		TGMCBA-145C6	5	10	3		TGMCBA-145C6	5	9	3		TGMCBA-216A16	4	4
					CH261-127K7	25	25															TGMCBA-321B13	13	12	2		CH261-89P6	4	4	6		TGMCBA-224O13	7	8	3		CH261-78F13	5	7	1		CH261-78F13	5	1	14		CH261-49B22	5	5
					CH261-170L23	26	26															CH261-122H14	14	11	1		TGMCBA-216A16	4	4	7		CH261-180H18	7	8	2		CH261-2I23	5	7	2		CH261-2I23	5	1	15		CH261-122F8	5	5
					TGMCBA-97D20	26	26															CH261-69D20	14	11	2		CH261-49B22	5	5	1		CH261-186K14	7	4	2		CH261-161B22	5	7	4		CH261-161B22	5	1	17		TGMCBA-145C6	5	5
					CH261-66M16	27	27															CH261-90P23	15	5	3		TGMCBA-145C6	5	5	2		TGMCBA-252A4	8	5	10		TGMCBA-24C1	5	7	3		TGMCBA-24C1	5	1	16		CH261-78F13	5	5
					CH261-28L10	27	27															TGMCBA-266G23	15	5	4		CH261-78F13	5	5	3		TGMCBA-208D17	8	5	11		CH261-94G14	6	9	3		CH261-94G14	6	1	3		CH261-161B22	5	5
					CH261-64A15	28	28															TGMCBA-375I5	17	Zp			CH261-2I23	5	5	4		CH261-96D24	8	5	12		TGMCBA-382J4	6	9	2		TGMCBA-382J4	6	1	2		TGMCBA-24C1	5	5
					CH261-72A10	28	28															CH261-42P16	17	Zp			CH261-161B22	5	5	6		CH261-183N19	9	5	7		CH261-67H5	6	9	6		CH261-67H5	6	1	6		CH261-94G14	6	7
																						CH261-60N6	18	17			TGMCBA-24C1	5	5	5		CH261-187M16	9	5	8		CH261-165L8	6	9	5		CH261-165L8	6	1	5		TGMCBA-382J4	6	7
																						CH261-72B18	18	17			TGMCBA-382J4	6	6	3		TGMCBA-321L6	9	5	9		CH261-49F3	6	9	4		CH261-49F3	6	1	4		CH261-67H5	6	7
																						CH261-10F1	19	18			CH261-67H5	6	6	2		CH261-115G24	10	9	2		CH261-179F2	6	9	1		CH261-179F2	6	1	1		CH261-49F3	6	7
																						CH261-50H12	19	18			CH261-49F3	6	6	1		CH261-71G18	10	9	1		TGMCBA-34L13	7	8	2		TGMCBA-34L13	7	8	2		TGMCBA-34L13	7	6
																						TGMCBA-250E3	20	19			TGMCBA-34L13	7	7	4		CH261-154H1	11	7	1		CH261-112D24	7	8	3		CH261-112D24	7	8	3		CH261-112D24	7	6
																						TGMCBA-341F20	20	19			CH261-112D24	7	7	3		CH261-60P3	12	9	3		CH261-56K7	7	8	4		CH261-56K7	7	8	4		CH261-56K7	7	6
																						CH261-83I20	21	20			CH261-56K7	7	7	6		CH261-95H20	12	9	4		TGMCBA-224O13	7	8	1		TGMCBA-224O13	7	8	1		TGMCBA-224O13	7	6
																						CH261-122K8	21	20			TGMCBA-224O13	7	7	5		CH261-4M5	12	9	5		CH261-180H18	7	8	5		CH261-180H18	7	8	5		CH261-180H18	7	6
																						CH261-40J9	22	21			CH261-180H18	7	7	2		TGMCBA-266O5	13	10	1		CH261-186K14	7	8	6		CH261-186K14	7	8	6		CH261-186K14	7	6
																						CH261-18G17	22	21			CH261-186K14	7	7	1		CH261-59M8	13	10	2		TGMCBA-356H21	7	8	7		TGMCBA-356H21	7	8	7		CH261-69H1	8	8
																						CH261-191G17	23	22			CH261-107D8	8	8	2		CH261-49P24	14	8	7		CH261-38E18	7	8	8		CH261-38E18	7	8	8		CH261-107D8	8	8
																						CH261-90K11	23	22			TGMCBA-346F6	8	8	1		CH261-122H14	14	8	8		TGMCBA-346F6	8	11	1		TGMCBA-346F6	8	10	1		CH261-34H16	8	8
																						CH261-103F4	24	23			TGMCBA-252A4	8	8	3		CH261-69D20	14	8	6		CH261-34H16	8	11	2		CH261-34H16	8	10	4		TGMCBA-252A4	8	8
																						CH261-65O4	24	23			CH261-183N19	9	9	1		CH261-90P23	15	11	3		TGMCBA-208D17	8	11	3		TGMCBA-208D17	8	10	3		TGMCBA-208D17	8	8
																						CH261-59C21	25	10			CH261-95N3	9	9	2		CH261-48M1	15	11	4		CH261-96D24	8	11	4		CH261-96D24	8	10	2		CH261-96D24	8	8
																						CH261-127K7	25	10			CH261-187M16	9	9	3		TGMCBA-266G23	15	11	1		CH261-183N19	9	13	1		CH261-183N19	9	12	1		CH261-183N19	9	9
																						CH261-170L23	26	24			TGMCBA-321L6	9	9	4		CH261-40D6	15	11	2		TGMCBA-150E19	9	13	2		TGMCBA-150E19	9	12	2		CH261-95N3	9	9
																						TGMCBA-97D20	26	24			CH261-115G24	10	10	1		TGMCBA-375I5	17	2	3		CH261-95N3	9	13	3		CH261-95N3	9	12	3		CH261-187M16	9	9
																						CH261-66M16	27	25			CH261-71G18	10	10	2		CH261-113A7	17	2	4		CH261-187M16	9	13	4		CH261-187M16	9	12	4		CH261-115G24	10	10
																						CH261-28L10	27	25			TGMCBA-192A10	11	11	1		CH261-60N6	18	12	4		TGMCBA-321L6	9	13	5		TGMCBA-321L6	9	12	5		CH261-71G18	10	10
																						CH261-64A15	28	26			CH261-121N21	11	11	2		TGMCBA-263I20	18	12	5		TGMCBA-217A3	9	13	6		TGMCBA-217A3	9	12	6		TGMCBA-192A10	11	11
																						CH261-72A10	28	26			CH261-138H13	11	11	3		CH261-137B21	18	12	3		CH261-68O18	9	13	7		CH261-68O18	9	12	7		CH261-121N21	11	11
																											CH261-154H1	11	11	4		CH261-118D24	18	12	2		TGMCBA-48L18	10	7	9		TGMCBA-48L18	10	1	22		CH261-138H13	11	11
																											TGMCBA-305E19	12	12	6		TGMCBA-48A5	18	12	1		CH261-115G24	10	7	8		CH261-115G24	10	1	18		CH261-154H1	11	11
																											CH261-60P3	12	12	5		CH261-10F1	19	13	4		CH261-71G18	10	7	7		CH261-71G18	10	1	19		TGMCBA-305E19	12	12
																											CH261-90N18	12	12	4		TGMCBA-307H9	19	13	3		CH261-118E15	10	7	6		CH261-118E15	10	1	20		CH261-60P3	12	12
																											CH261-95H20	12	12	3		CH261-50H12	19	13	2		TGMCBA-310P11	10	7	5		TGMCBA-310P11	10	1	21		CH261-90N18	12	12
																											TGMCBA-342P15	12	12	2		TGMCBA-84A3	19	13	1		TGMCBA-192A10	11	15	4		TGMCBA-192A10	11	14	4		CH261-95H20	12	12
																											CH261-4M5	12	12	1		TGMCBA-250E3	20	10	3		CH261-121N21	11	15	3		CH261-121N21	11	14	3		TGMCBA-342P15	12	12
																											TGMCBA-266O5	13	13	1		TGMCBA-341F20	20	10	4		CH261-138H13	11	15	2		CH261-138H13	11	14	2		CH261-4M5	12	12
																											CH261-115I12	13	13	2		CH261-83I20	21	14	1		CH261-154H1	11	15	1		CH261-154H1	11	14	1		TGMCBA-266O5	13	13
																											CH261-59M8	13	13	3		CH261-122K8	21	14	2		TGMCBA-305E19	12	4	19		TGMCBA-305E19	12	5	19		CH261-115I12	13	13
																											TGMCBA-321B13	13	13	4		CH261-30D24	22	17	1		CH261-60P3	12	4	18		CH261-60P3	12	5	18		CH261-59M8	13	13
																											CH261-49P24	14	14	3		CH261-40J9	22	17	2		CH261-95H20	12	4	17		CH261-95H20	12	5	17		TGMCBA-321B13	13	13
																											CH261-122H14	14	14	2		CH261-18G17	22	17	3		TGMCBA-342P15	12	4	16		TGMCBA-342P15	12	5	16		CH261-49P24	14	14
																											TGMCBA-205N19	14	14	1		CH261-191G17	23	16	1		CH261-4M5	12	4	15		CH261-4M5	12	5	15		CH261-122H14	14	14
																											CH261-69D20	14	14	4		TGMCBA-173N15	23	16	4		TGMCBA-266O5	13	8	9		TGMCBA-266O5	13	8	9		TGMCBA-205N19	14	14
																											CH261-90P23	15	15	1		CH261-49G9	23	16	5		CH261-115I12	13	8	10		CH261-115I12	13	8	10		CH261-69D20	14	14
																											CH261-48M1	15	15	2		TGMCBA-48O8	23	16	3		CH261-59M8	13	8	11		CH261-59M8	13	8	11		CH261-90P23	15	15
																											TGMCBA-266G23	15	15	3		CH261-90K11	23	16	2		TGMCBA-321B13	13	8	12		TGMCBA-321B13	13	8	12		CH261-48M1	15	15
																											CH261-40D6	15	15	4		TGMCBA-111K1	24	15	1		CH261-49P24	14	4	13		CH261-49P24	14	5	13		TGMCBA-266G23	15	15
																											TGMCBA-185B22	17	17	6		CH261-65O4	24	15	2		CH261-122H14	14	4	12		CH261-122H14	14	5	12		CH261-40D6	15	15
																											TGMCBA-67H23	17	17	5		CH261-59C21	25	21	2		TGMCBA-205N19	14	4	11		TGMCBA-205N19	14	5	11		TGMCBA-185B22	17	17
																											TGMCBA-375I5	17	17	4		CH261-127K7	25	21	1		CH261-69D20	14	4	14		CH261-69D20	14	5	14		TGMCBA-67H23	17	17
																											CH261-113A7	17	17	3		TGMCBA-332G15	26	18	1		CH261-90P23	15	1	10		CH261-90P23	15	2	10		TGMCBA-375I5	17	17
																											TGMCBA-197G19	17	17	2		TGMCBA-297G21	26	18	2		CH261-48M1	15	1	9		CH261-48M1	15	2	11		CH261-113A7	17	17
																											CH261-42P16	17	17	1		CH261-186M13	26	18	3		TGMCBA-231D20	15	1	8		TGMCBA-231D20	15	2	12		TGMCBA-197G19	17	17
																											CH261-60N6	18	18	4		CH261-170L23	26	18	4		TGMCBA-266G23	15	1	12		TGMCBA-266G23	15	2	8		CH261-42P16	17	17
																											TGMCBA-263I20	18	18	3		CH261-66M16	27	20	3		CH261-40D6	15	1	11		CH261-40D6	15	2	9		CH261-118D24	18	18
																											CH261-137B21	18	18	1		CH261-28L10	27	20	2		TGMCBA-185B22	17	9	9		TGMCBA-185B22	17	1	9		CH261-72B18	18	18
																											CH261-72B18	18	18	2		CH261-100E5	27	20	1		TGMCBA-67H23	17	9	8		TGMCBA-67H23	17	1	8		CH261-10F1	19	19
																											CH261-10F1	19	19	1		CH261-72A10	28	19	1		TGMCBA-375I5	17	9	7		TGMCBA-375I5	17	1	7		TGMCBA-307H9	19	19
																											TGMCBA-307H9	19	19	2							CH261-113A7	17	9	10		CH261-113A7	17	1	10		TGMCBA-356O18	19	19
																											TGMCBA-356O18	19	19	3							TGMCBA-197G19	17	9	11		TGMCBA-197G19	17	1	11		CH261-50H12	19	19
																											CH261-50H12	19	19	4							CH261-42P16	17	9	12		CH261-42P16	17	1	12		TGMCBA-84A3	19	19
																											TGMCBA-84A3	19	19	5							CH261-69M11	17	9	13		CH261-69M11	17	1	13		TGMCBA-250E3	20	20
																											CH261-83I20	21	21	3							CH261-67N15	18	1	18		CH261-67N15	18	2	19		TGMCBA-225I12	20	20
																											CH261-122K8	21	21	2							TGMCBA-263I20	18	1	19		TGMCBA-263I20	18	2	20		TGMCBA-341F20	20	20
																											TGMCBA-134A8	21	21	1							CH261-137B21	18	1	21		CH261-137B21	18	2	22		CH261-83I20	21	21
																											CH261-40J9	22	22	3							CH261-118D24	18	1	22		CH261-118D24	18	2	18		CH261-122K8	21	21
																											CH261-18G17	22	22	2							CH261-72B18	18	1	20		CH261-72B18	18	2	21		CH261-40J9	22	22
																											TGMCBA-113N13	22	22	1							CH261-10F1	19	1	13		CH261-10F1	19	2	13		CH261-18G17	22	22
																											CH261-191G17	23	23	1							TGMCBA-307H9	19	1	14		TGMCBA-307H9	19	2	14		TGMCBA-113N13	22	22
																											TGMCBA-173N15	23	23	2							TGMCBA-356O18	19	1	15		TGMCBA-356O18	19	2	15		CH261-191G17	23	23
																											CH261-105P1	23	23	3							CH261-50H12	19	1	16		CH261-50H12	19	2	16		CH261-105P1	23	23
																											CH261-49G9	23	23	4							TGMCBA-84A3	19	1	17		TGMCBA-84A3	19	2	17		CH261-49G9	23	23
																											CH261-90K11	23	23	5							TGMCBA-250E3	20	10	6		TGMCBA-250E3	20	9	6		CH261-90K11	23	23
																											CH261-103F4	24	24	1							TGMCBA-225I12	20	10	5		TGMCBA-225I12	20	9	5		CH261-103F4	24	24
																											TGMCBA-111K1	24	24	2							TGMCBA-341F20	20	10	4		TGMCBA-341F20	20	9	4		TGMCBA-111K1	24	24
																											CH261-65O4	24	24	3							CH261-10A18	21	2	8		CH261-10A18	21	3	8		CH261-65O4	24	24
																											TGMCBA-82A15	24	24	4							CH261-83I20	21	2	9		CH261-83I20	21	3	9		TGMCBA-82A15	24	24
																											CH261-59C21	25	25	2							CH261-122K8	21	2	10		CH261-122K8	21	3	10		CH261-59C21	25	25
																											CH261-127K7	25	25	1							TGMCBA-134A8	21	2	11		TGMCBA-134A8	21	3	11		CH261-127K7	25	25
																											CH261-170L23	26	26	2							CH261-40J9	22	18	3		CH261-40J9	22	17	3		TGMCBA-332G15	26	26
																											TGMCBA-97D20	26	26	1							CH261-18G17	22	18	1		CH261-18G17	22	17	1		TGMCBA-297G21	26	26
																											CH261-66M16	27	27	2							TGMCBA-113N13	22	18	2		TGMCBA-113N13	22	17	2		CH261-170L23	26	26
																											CH261-28L10	27	27	1							TGMCBA-151I22	22	18	4		TGMCBA-151I22	22	17	4		TGMCBA-97D20	26	26
																											CH261-64A15	28	28	1							CH261-191G17	23	2	14		CH261-191G17	23	3	16		TGMCBA-23C5	27	27
																											CH261-186C5	28	28	2							TGMCBA-173N15	23	2	17		TGMCBA-173N15	23	3	17		TGMCBA-324P4	27	27
																											CH261-72A10	28	28	3							TGMCBA-272G9	23	2	16		TGMCBA-272G9	23	3	12		CH261-66M16	27	27
																											CH261-101C8	28	28	4							CH261-49G9	23	2	15		CH261-49G9	23	3	13		CH261-28L10	27	27
																																					TGMCBA-48O8	23	2	12		TGMCBA-48O8	23	3	14		CH261-64A15	28	28
																																					CH261-90K11	23	2	13		CH261-90K11	23	3	15
																																					CH261-103F4	24	16	3		CH261-103F4	24	15	4
																																					TGMCBA-111K1	24	16	2		TGMCBA-111K1	24	15	3
																																					CH261-65O4	24	16	1		CH261-65O4	24	15	2
																																					CH261-154H17	24	16	4		CH261-154H17	24	15	1
																																					TGMCBA-332G15	26	17	4		TGMCBA-332G15	26	16	1
																																					TGMCBA-297G21	26	17	2		TGMCBA-297G21	26	16	2
																																					CH261-186M13	26	17	3		CH261-186M13	26	16	3
																																					CH261-170L23	26	17	5		CH261-170L23	26	16	5
																																					TGMCBA-97D20	26	17	1		TGMCBA-97D20	26	16	4
																																					TGMCBA-23C5	27	19	2		TGMCBA-23C5	27	18	2
																																					TGMCBA-324P4	27	19	1		TGMCBA-324P4	27	18	1
																																					CH261-66M16	27	19	3		CH261-66M16	27	18	3
																																					CH261-28L10	27	19	4		CH261-28L10	27	18	4
																																					CH261-100E5	27	19	5		CH261-100E5	27	18	5
																																					TGMCBA-37M13	28	4	9		TGMCBA-37M13	28	5	9
																																					CH261-64A15	28	4	8		CH261-64A15	28	5	8
																																					CH261-72A10	28	4	10		CH261-72A10	28	5	10
[truncated: 1 more columns]
